# Supplementary material for: Step-by-Step Replacement of Cyano Groups by Tricyanovinyls—The Influence on the Acidity
Source: Molecules. 2023 Dec 18;28(24):8157. doi: 10.3390/molecules28248157 (PMC10745934; doi:10.3390/molecules28248157)
Supplement: Supplementary file 1 [file molecules-28-08157-s001.zip]

Archive with 1 entries (1 files):
- updated-molecules-2711695-supplementary.pdf
